# Supplementary material for: Butane-1,4-diyl bis­(pyridine-3-carboxyl­ate)
Source: Acta Crystallogr Sect E Struct Rep Online. 2012 Jun 13;68(Pt 7):o2007. doi: 10.1107/S160053681202260X (PMC3393279; doi:10.1107/S160053681202260X)
Supplement: Supplementary file 1 [file e-68-o2007-sup1.cif]

##############################################################################
#                                                                            #
# This CIF contains the data in a paper accepted for publication in          #
# Acta Crystallographica Section E. It conforms to the requirements of       #
# Notes for Authors for Acta Crystallographica Section E, and has been       #
# peer reviewed under the auspices of the IUCr Commission on Journals.       #
#                                                                            #
# Full details of the Crystallographic Information File format               #
# are given in the paper "The Crystallographic Information File (CIF):       #
# a New Standard Archive File for Crystallography" by S. R. Hall, F. H.      #
# Allen and I. D. Brown [Acta Cryst. (1991), A47, 655-685].                  #
#                                                                            #
# The current version of the core CIF dictionary is obtainable from          #
# ftp://ftp.iucr.org/pub/cif_core.dic.                                       #
#                                                                            #
# Software is freely available for graphical display of the structure(s)     #
# in this CIF. For information consult the CIF software page                 #
# http://www.iucr.org/resources/cif/software.                                #
#                                                                            #
# This file may be used for bona fide research purposes within the           #
# scientific community so long as proper attribution is given to the journal # 
# article from which it was obtained.                                        #
#                                                                            #
##############################################################################
data_I
_audit_creation_method     SHELXL-97
_chemical_name_systematic
;
Butane-1,4-diyl bis(pyridine-3-carboxylate)
;
_chemical_name_common
;
butane-1,4-diyl dinicotinate
;
_chemical_formula_moiety     'C16 H16 N2 O4'
_chemical_formula_sum     'C16 H16 N2 O4'
_chemical_formula_iupac     'C16 H16 N2 O4'
_chemical_formula_weight     300.31
_chemical_melting_point     ?
_symmetry_cell_setting     triclinic
_symmetry_space_group_name_H-M     'P -1'
_symmetry_space_group_name_Hall     '-P 1'
loop_
    _symmetry_equiv_pos_as_xyz
    'x, y, z'
    '-x, -y, -z'
_cell_length_a     6.7186(10)
_cell_length_b     7.6942(12)
_cell_length_c     8.2462(13)
_cell_angle_alpha     65.290(11)
_cell_angle_beta     75.499(12)
_cell_angle_gamma     68.207(11)
_cell_volume     357.28(10)
_cell_formula_units_Z     1
_cell_measurement_reflns_used     9708
_cell_measurement_theta_min     3.28
_cell_measurement_theta_max     26.02
_cell_measurement_temperature     173(2)
_exptl_crystal_description     block
_exptl_crystal_colour     colourless
_exptl_crystal_size_max     0.29
_exptl_crystal_size_mid     0.25
_exptl_crystal_size_min     0.18
_exptl_crystal_density_diffrn     1.396
_exptl_crystal_density_meas     ?
_exptl_crystal_density_method     'not measured'
_exptl_crystal_F_000     158
_exptl_absorpt_coefficient_mu     0.102
_exptl_absorpt_correction_type     multi-scan
_exptl_absorpt_process_details     '(X-AREA and X-RED32; Stoe & Cie, 2001)'
_exptl_absorpt_correction_T_min     0.9711
_exptl_absorpt_correction_T_max     0.9819
_exptl_special_details
;
Spectroscopic details for the title compound:
IR (KBr): 3087 (w), 1713 (s), 1589 (m), 1473 (w), 1294 (s), 1195 (s), 741(m),
cm^-1^.
;
_diffrn_ambient_temperature     173(2)
_diffrn_radiation_type     MoK\a
_diffrn_radiation_wavelength     0.71073
_diffrn_radiation_source     'Genix 3D I\mS microfocus X-ray source'
_diffrn_radiation_monochromator     'Genix 3D multilayer optics'
_diffrn_measurement_device_type     'Stoe IPDS II two-circle'
_diffrn_measurement_method     \w
_diffrn_detector_area_resol_mean     ?
_diffrn_reflns_number     6958
_diffrn_reflns_av_R_equivalents     0.0353
_diffrn_reflns_av_sigmaI/netI     0.0212
_diffrn_reflns_theta_min     3.29
_diffrn_reflns_theta_max     25.64
_diffrn_reflns_theta_full     25.00
_diffrn_measured_fraction_theta_max     0.995
_diffrn_measured_fraction_theta_full     0.998
_diffrn_reflns_limit_h_min     -7
_diffrn_reflns_limit_h_max     8
_diffrn_reflns_limit_k_min     -9
_diffrn_reflns_limit_k_max     9
_diffrn_reflns_limit_l_min     -10
_diffrn_reflns_limit_l_max     10
_diffrn_standards_number     0
_diffrn_standards_interval_count     .
_diffrn_standards_interval_time     .
_diffrn_standards_decay_%     ?
_refine_special_details
;
Refinement of <i>F</i>^2^ against ALL reflections. The weighted <i>R</i>-factor
<i>wR</i> and goodness of fit <i>S</i> are based on <i>F</i>^2^, conventional
<i>R</i>-factors <i>R</i> are based on <i>F</i>, with <i>F</i> set to zero for
negative <i>F</i>^2^. The threshold expression of <i>F</i>^2^ >
\s(<i>F</i>^2^) is used only for calculating <i>R</i>-factors(gt) <i>etc</i>.
and is not relevant to the choice of reflections for refinement.
<i>R</i>-factors based on <i>F</i>^2^ are statistically about twice as large
as those based on <i>F</i>, and <i>R</i>- factors based on ALL data will be
even larger.
;
_reflns_number_total     1347
_reflns_number_gt     1171
_reflns_threshold_expression     I>2\s(I)
_refine_ls_structure_factor_coef     Fsqd
_refine_ls_matrix_type     full
_refine_ls_R_factor_all     0.0465
_refine_ls_R_factor_gt     0.0376
_refine_ls_wR_factor_gt     0.0871
_refine_ls_wR_factor_ref     0.0903
_refine_ls_goodness_of_fit_ref     1.132
_refine_ls_restrained_S_all     1.132
_refine_ls_number_reflns     1347
_refine_ls_number_parameters     100
_refine_ls_number_restraints     0
_refine_ls_hydrogen_treatment     constr
_refine_ls_weighting_scheme     calc
_refine_ls_weighting_details
         'calc w=1/[\s^2^(Fo^2^)+(0.0318P)^2^+0.1244P] where P=(Fo^2^+2Fc^2^)/3'
_atom_sites_solution_hydrogens     geom
_atom_sites_solution_primary     direct
_atom_sites_solution_secondary     difmap
_refine_ls_shift/su_max     0.000
_refine_ls_shift/su_mean     0.000
_refine_diff_density_max     0.185
_refine_diff_density_min     -0.139
_refine_ls_extinction_method     none
_refine_ls_extinction_coef     ?
loop_
    _atom_type_symbol
    _atom_type_description
    _atom_type_scat_dispersion_real
    _atom_type_scat_dispersion_imag
    _atom_type_scat_source
    'C' 'C' 0.0033 0.0016
                         'International Tables Vol C Tables 4.2.6.8 and 6.1.1.4'
    'H' 'H' 0.0000 0.0000
                         'International Tables Vol C Tables 4.2.6.8 and 6.1.1.4'
    'N' 'N' 0.0061 0.0033
                         'International Tables Vol C Tables 4.2.6.8 and 6.1.1.4'
    'O' 'O' 0.0106 0.0060
                         'International Tables Vol C Tables 4.2.6.8 and 6.1.1.4'
_computing_data_collection     'X-AREA (Stoe & Cie, 2001)'
_computing_cell_refinement     'X-AREA (Stoe & Cie, 2001)'
_computing_data_reduction     'X-RED32 (Stoe & Cie, 2001)'
_computing_structure_solution     'SHELXS97 (Sheldrick, 2008)'
_computing_structure_refinement     'SHELXL97 (Sheldrick, 2008)'
_computing_molecular_graphics     'PLATON (Spek, 2009)'
_computing_publication_material     'SHELXL97 (Sheldrick, 2008)'
loop_
    _atom_site_type_symbol
    _atom_site_label
    _atom_site_fract_x
    _atom_site_fract_y
    _atom_site_fract_z
    _atom_site_U_iso_or_equiv
    _atom_site_adp_type
    _atom_site_calc_flag
    _atom_site_refinement_flags
    _atom_site_occupancy
    _atom_site_symmetry_multiplicity
    _atom_site_disorder_assembly
    _atom_site_disorder_group
    O O1 0.31502(17) 1.03384(16) 0.27815(14) 0.0328(3) Uani d . 1 1 . .
    O O2 0.66529(16) 0.87068(16) 0.31015(13) 0.0279(3) Uani d . 1 1 . .
    C C1 0.4547(2) 0.8987(2) 0.36257(19) 0.0238(3) Uani d . 1 1 . .
    C C3 0.7222(2) 1.0083(2) 0.13405(19) 0.0260(3) Uani d . 1 1 . .
    H H3A 0.6772 1.1460 0.1347 0.031 Uiso calc R 1 1 . .
    H H3B 0.6496 1.0104 0.0423 0.031 Uiso calc R 1 1 . .
    C C4 0.9628(2) 0.9344(2) 0.09306(19) 0.0285(4) Uani d . 1 1 . .
    H H4A 1.0063 0.7942 0.0991 0.034 Uiso calc R 1 1 . .
    H H4B 1.0334 0.9360 0.1842 0.034 Uiso calc R 1 1 . .
    C C11 0.4134(2) 0.7418(2) 0.53811(19) 0.0242(3) Uani d . 1 1 . .
    C C12 0.5775(3) 0.6012(2) 0.64157(19) 0.0285(3) Uani d . 1 1 . .
    H H12 0.7208 0.6067 0.5976 0.034 Uiso calc R 1 1 . .
    N N13 0.5455(2) 0.4591(2) 0.79911(17) 0.0339(3) Uani d . 1 1 . .
    C C14 0.3422(3) 0.4555(2) 0.8578(2) 0.0325(4) Uani d . 1 1 . .
    H H14 0.3158 0.3561 0.9703 0.039 Uiso calc R 1 1 . .
    C C15 0.1685(3) 0.5879(2) 0.7646(2) 0.0320(4) Uani d . 1 1 . .
    H H15 0.0269 0.5788 0.8116 0.038 Uiso calc R 1 1 . .
    C C16 0.2046(2) 0.7336(2) 0.6017(2) 0.0286(4) Uani d . 1 1 . .
    H H16 0.0883 0.8268 0.5342 0.034 Uiso calc R 1 1 . .
loop_
    _atom_site_aniso_label
    _atom_site_aniso_U_11
    _atom_site_aniso_U_22
    _atom_site_aniso_U_33
    _atom_site_aniso_U_12
    _atom_site_aniso_U_13
    _atom_site_aniso_U_23
    O1 0.0257(6) 0.0321(6) 0.0288(6) -0.0071(5) -0.0041(5) -0.0009(5)
    O2 0.0222(5) 0.0301(6) 0.0229(5) -0.0088(4) -0.0001(4) -0.0023(4)
    C1 0.0231(7) 0.0254(7) 0.0224(7) -0.0086(6) -0.0017(6) -0.0075(6)
    C3 0.0264(8) 0.0274(7) 0.0194(7) -0.0117(6) 0.0004(6) -0.0026(6)
    C4 0.0246(8) 0.0301(8) 0.0255(8) -0.0097(6) -0.0014(6) -0.0047(7)
    C11 0.0268(8) 0.0216(7) 0.0230(7) -0.0072(6) 0.0006(6) -0.0090(6)
    C12 0.0260(8) 0.0298(8) 0.0248(8) -0.0075(6) 0.0000(6) -0.0077(6)
    N13 0.0331(7) 0.0303(7) 0.0271(7) -0.0057(6) -0.0022(6) -0.0039(6)
    C14 0.0397(9) 0.0266(8) 0.0226(8) -0.0121(7) 0.0039(7) -0.0032(6)
    C15 0.0293(8) 0.0314(8) 0.0308(8) -0.0135(7) 0.0054(6) -0.0082(7)
    C16 0.0261(8) 0.0264(8) 0.0279(8) -0.0065(6) -0.0024(6) -0.0065(6)
_geom_special_details
;
All e.s.d.'s (except the e.s.d. in the dihedral angle between two l.s. planes)
are estimated using the full covariance matrix. The cell e.s.d.'s are taken
into account individually in the estimation of e.s.d.'s in distances, angles
and torsion angles; correlations between e.s.d.'s in cell parameters are only
used when they are defined by crystal symmetry. An approximate (isotropic)
treatment of cell e.s.d.'s is used for estimating e.s.d.'s involving l.s.
planes.
;
loop_
    _geom_bond_atom_site_label_1
    _geom_bond_atom_site_label_2
    _geom_bond_site_symmetry_2
    _geom_bond_distance
    _geom_bond_publ_flag
    O1 C1 . 1.2017(18) ?
    O2 C1 . 1.3342(18) ?
    O2 C3 . 1.4538(17) ?
    C1 C11 . 1.4886(19) ?
    C3 C4 . 1.502(2) ?
    C3 H3A . 0.9900 ?
    C3 H3B . 0.9900 ?
    C4 C4 2_775 1.523(3) ?
    C4 H4A . 0.9900 ?
    C4 H4B . 0.9900 ?
    C11 C16 . 1.384(2) ?
    C11 C12 . 1.389(2) ?
    C12 N13 . 1.333(2) ?
    C12 H12 . 0.9500 ?
    N13 C14 . 1.337(2) ?
    C14 C15 . 1.379(2) ?
    C14 H14 . 0.9500 ?
    C15 C16 . 1.378(2) ?
    C15 H15 . 0.9500 ?
    C16 H16 . 0.9500 ?
loop_
    _geom_angle_atom_site_label_1
    _geom_angle_atom_site_label_2
    _geom_angle_atom_site_label_3
    _geom_angle_site_symmetry_1
    _geom_angle_site_symmetry_3
    _geom_angle
    _geom_angle_publ_flag
    C1 O2 C3 . . 115.98(12) ?
    O1 C1 O2 . . 124.15(13) ?
    O1 C1 C11 . . 123.99(13) ?
    O2 C1 C11 . . 111.87(12) ?
    O2 C3 C4 . . 106.96(12) ?
    O2 C3 H3A . . 110.3 ?
    C4 C3 H3A . . 110.3 ?
    O2 C3 H3B . . 110.3 ?
    C4 C3 H3B . . 110.3 ?
    H3A C3 H3B . . 108.6 ?
    C3 C4 C4 . 2_775 110.76(16) ?
    C3 C4 H4A . . 109.5 ?
    C4 C4 H4A 2_775 . 109.5 ?
    C3 C4 H4B . . 109.5 ?
    C4 C4 H4B 2_775 . 109.5 ?
    H4A C4 H4B . . 108.1 ?
    C16 C11 C12 . . 118.20(14) ?
    C16 C11 C1 . . 119.43(13) ?
    C12 C11 C1 . . 122.38(13) ?
    N13 C12 C11 . . 123.74(14) ?
    N13 C12 H12 . . 118.1 ?
    C11 C12 H12 . . 118.1 ?
    C12 N13 C14 . . 116.78(14) ?
    N13 C14 C15 . . 123.82(14) ?
    N13 C14 H14 . . 118.1 ?
    C15 C14 H14 . . 118.1 ?
    C16 C15 C14 . . 118.61(15) ?
    C16 C15 H15 . . 120.7 ?
    C14 C15 H15 . . 120.7 ?
    C15 C16 C11 . . 118.86(15) ?
    C15 C16 H16 . . 120.6 ?
    C11 C16 H16 . . 120.6 ?
loop_
    _geom_torsion_atom_site_label_1
    _geom_torsion_atom_site_label_2
    _geom_torsion_atom_site_label_3
    _geom_torsion_atom_site_label_4
    _geom_torsion_site_symmetry_1
    _geom_torsion_site_symmetry_2
    _geom_torsion_site_symmetry_3
    _geom_torsion_site_symmetry_4
    _geom_torsion
    _geom_torsion_publ_flag
    C3 O2 C1 O1 . . . . -3.9(2) ?
    C3 O2 C1 C11 . . . . 175.89(12) ?
    C1 O2 C3 C4 . . . . -173.02(12) ?
    O2 C3 C4 C4 . . . 2_775 177.89(15) ?
    O1 C1 C11 C16 . . . . 7.7(2) ?
    O2 C1 C11 C16 . . . . -172.10(13) ?
    O1 C1 C11 C12 . . . . -172.59(15) ?
    O2 C1 C11 C12 . . . . 7.61(19) ?
    C16 C11 C12 N13 . . . . -0.3(2) ?
    C1 C11 C12 N13 . . . . -179.97(15) ?
    C11 C12 N13 C14 . . . . -0.2(2) ?
    C12 N13 C14 C15 . . . . 0.5(2) ?
    N13 C14 C15 C16 . . . . -0.4(3) ?
    C14 C15 C16 C11 . . . . -0.1(2) ?
    C12 C11 C16 C15 . . . . 0.4(2) ?
    C1 C11 C16 C15 . . . . -179.89(14) ?
_iucr_refine_instructions_details
;
TITL ib34 in P-1
CELL 0.71073   6.7186   7.6942   8.2462  65.290  75.499  68.207
ZERR    1.00   0.0010   0.0012   0.0013   0.011   0.012   0.011
LATT  1
SFAC C  H  N O
UNIT 16 16 2 4
TEMP -100
SIZE 0.29 0.25 0.18
REM farbloser Block
CONF
ACTA 50
L.S. 10
FMAP 2
BOND $H
PLAN 5
WGHT    0.031800    0.124400
FVAR       1.81559
O1    4    0.315021    1.033841    0.278154    11.00000    0.02571    0.03212 =
         0.02883   -0.00087   -0.00405   -0.00708
O2    4    0.665292    0.870681    0.310154    11.00000    0.02216    0.03011 =
         0.02289   -0.00232   -0.00011   -0.00881
C1    1    0.454717    0.898683    0.362570    11.00000    0.02307    0.02538 =
         0.02237   -0.00748   -0.00167   -0.00856
C3    1    0.722199    1.008337    0.134046    11.00000    0.02637    0.02740 =
         0.01943   -0.00263    0.00041   -0.01169
AFIX  23
H3A   2    0.677222    1.146039    0.134694    11.00000   -1.20000
H3B   2    0.649605    1.010389    0.042264    11.00000   -1.20000
AFIX   0
C4    1    0.962843    0.934393    0.093061    11.00000    0.02458    0.03012 =
         0.02552   -0.00466   -0.00139   -0.00972
AFIX  23
H4A   2    1.006338    0.794175    0.099099    11.00000   -1.20000
H4B   2    1.033380    0.936042    0.184180    11.00000   -1.20000
AFIX   0
C11   1    0.413369    0.741837    0.538109    11.00000    0.02685    0.02155 =
         0.02297   -0.00895    0.00060   -0.00725
C12   1    0.577523    0.601244    0.641566    11.00000    0.02596    0.02983 =
         0.02481   -0.00767   -0.00002   -0.00750
AFIX  43
H12   2    0.720816    0.606672    0.597563    11.00000   -1.20000
AFIX   0
N13   3    0.545514    0.459087    0.799113    11.00000    0.03310    0.03031 =
         0.02709   -0.00391   -0.00220   -0.00567
C14   1    0.342170    0.455530    0.857822    11.00000    0.03971    0.02658 =
         0.02261   -0.00317    0.00388   -0.01207
AFIX  43
H14   2    0.315765    0.356073    0.970317    11.00000   -1.20000
AFIX   0
C15   1    0.168459    0.587862    0.764569    11.00000    0.02927    0.03143 =
         0.03081   -0.00823    0.00541   -0.01347
AFIX  43
H15   2    0.026852    0.578753    0.811606    11.00000   -1.20000
AFIX   0
C16   1    0.204642    0.733605    0.601692    11.00000    0.02610    0.02640 =
         0.02794   -0.00648   -0.00236   -0.00648
AFIX  43
H16   2    0.088307    0.826792    0.534248    11.00000   -1.20000
HKLF 4
END
;
data_global
_journal_date_recd_electronic     2012-05-16
_journal_date_accepted     2012-05-17
_journal_name_full     'Acta Crystallographica, Section E'
_journal_year     2012
_journal_volume     68
_journal_issue      7
_journal_page_first     o2007
_journal_page_last     o2007
_journal_paper_category     QO
_journal_paper_doi     10.1107/S160053681202260X
_journal_coeditor_code     SU2433
_publ_contact_author_name     'Javier Vallejos'
_publ_contact_author_address
;
Departamento de Qu\'imica
Facultad de Ciencias B\'asicas
Universidad de Antofagasta
Casilla 170
Antofagasta
Chile
;
_publ_contact_author_email     'ivanbritob@yahoo.com'
_publ_contact_author_fax     '56-55-637457'
_publ_contact_author_phone     '56-55-637814'
_publ_section_title
;
Butane-1,4-diyl bis(pyridine-3-carboxylate)
;
loop_
    _publ_author_name
    _publ_author_footnote
    _publ_author_address
    'Vallejos, Javier' .
;
Departamento de Qu\'imica
Facultad de Ciencias B\'asicas
Universidad de Antofagasta
Casilla 170
Antofagasta
Chile
;
    'Brito, Iv\'an' .
;
Departamento de Qu\'imica
Facultad de Ciencias B\'asicas
Universidad de Antofagasta
Casilla 170
Antofagasta
Chile
;
    'C\'ardenas, Alejandro' .
;
Departamento de F\'isica
Facultad de Ciencias B\'asicas
Universidad de Antofagasta
Casilla 170
Antofagasta
Chile
;
    'Bolte, Michael' .
;
Institut f\"ur Anorganische Chemie der Goethe-Universit\"at Frankfurt,
Max-von-Laue-Strasse 7, D-60438 Frankfurt am Main, Germany
;
