# Supplementary material for: Butane-1,4-diyl bis­(pyridine-3-carboxyl­ate)
Source: Acta Crystallogr Sect E Struct Rep Online. 2012 Jun 13;68(Pt 7):o2007. doi: 10.1107/S160053681202260X (PMC3393279; doi:10.1107/S160053681202260X)
Supplement: Supplementary file 2 [file e-68-o2007-Isup2.hkl]

# 
# h,k,l, Fc-squared, Fo-squared, sigma(Fo-squared) and status flag 
# 
data_I
_shelx_title ' ib34 in P-1' 
_shelx_refln_list_code          4 
_shelx_F_calc_maximum       55.35 
_exptl_crystal_F_000       158.00 
_reflns_d_resolution_high  0.8214 
 
loop_ 
 _symmetry_equiv_pos_as_xyz 
 'x, y, z' 
 '-x, -y, -z' 
 
_cell_length_a     6.7186 
_cell_length_b     7.6942 
_cell_length_c     8.2462 
_cell_angle_alpha  65.290 
_cell_angle_beta   75.499 
_cell_angle_gamma  68.207 
 
_shelx_F_squared_multiplier     1.000 
 
loop_ 
 _refln_index_h 
 _refln_index_k 
 _refln_index_l 
 _refln_F_squared_calc 
 _refln_F_squared_meas 
 _refln_F_squared_sigma 
 _refln_observed_status 
   1   0   0     1560.52     1526.45      9.74 o 
   2   0   0       17.76       29.03      1.34 o 
   3   0   0      257.18      268.94      4.06 o 
   4   0   0        0.18        4.88      0.67 o 
   5   0   0        0.04        0.76      0.63 o 
   6   0   0       18.44       19.79      0.69 o 
   7   0   0       10.41       14.53      0.79 o 
  -7   1   0        0.55        1.17      0.70 o 
  -6   1   0        4.32        5.66      0.76 o 
  -5   1   0      149.19      143.11      2.24 o 
  -4   1   0      360.88      346.90      3.32 o 
  -3   1   0      324.85      313.60      4.37 o 
  -2   1   0      412.54      405.00      7.86 o 
  -1   1   0       14.65       15.78      1.11 o 
   1   1   0      202.48      192.15      3.05 o 
   2   1   0        2.29        1.37      0.95 o 
   3   1   0      737.44      734.24     14.75 o 
   4   1   0      112.36      120.38      1.41 o 
   5   1   0       18.64       16.19      0.67 o 
   6   1   0        7.86        8.66      0.63 o 
   7   1   0        0.50        0.54      0.69 o 
  -6   2   0       33.95       35.30      0.94 o 
  -5   2   0      151.93      154.68      1.89 o 
  -4   2   0       78.00       80.53      1.00 o 
  -3   2   0       34.61       33.46      0.76 o 
  -2   2   0       11.25       11.58      0.73 o 
  -1   2   0        0.88        2.88      0.80 o 
   0   2   0     1088.38     1075.55      6.75 o 
   1   2   0      521.96      534.99      5.58 o 
   2   2   0       64.71       63.41      1.51 o 
   3   2   0      342.57      348.59      8.76 o 
   4   2   0       17.11       15.02      0.62 o 
   5   2   0        8.94        7.51      0.57 o 
   6   2   0        1.43        3.35      0.56 o 
   7   2   0        3.12        2.94      0.66 o 
  -6   3   0        8.31       10.41      0.68 o 
  -5   3   0        2.63        3.40      0.70 o 
  -4   3   0       81.65       82.53      1.12 o 
  -3   3   0        8.92       10.10      0.65 o 
  -2   3   0      345.82      362.51      8.60 o 
  -1   3   0      446.70      464.59      4.11 o 
   0   3   0        3.18        5.78      0.70 o 
   1   3   0      116.17      112.16      1.27 o 
   2   3   0       27.82       27.03      0.97 o 
   3   3   0        1.69        1.57      0.80 o 
   4   3   0       33.60       30.82      0.83 o 
   5   3   0        5.64        6.16      0.56 o 
   6   3   0      104.97       91.92      1.12 o 
   7   3   0       13.64       10.33      0.71 o 
  -5   4   0        0.68        1.59      0.72 o 
  -4   4   0       23.03       24.67      0.83 o 
  -3   4   0        1.27        2.00      0.57 o 
  -2   4   0        0.20        0.52      0.57 o 
  -1   4   0        0.99        1.95      0.56 o 
   0   4   0       13.77       18.19      0.69 o 
   1   4   0        3.84        3.96      0.63 o 
   2   4   0      170.92      171.43      3.08 o 
   3   4   0        0.21        0.52      0.73 o 
   4   4   0        0.96        2.10      0.68 o 
   5   4   0        0.53        0.94      0.57 o 
   6   4   0        9.74       11.24      0.66 o 
   7   4   0       11.69        9.85      0.69 o 
  -4   5   0       37.90       39.69      1.23 o 
  -3   5   0        1.13        0.85      0.62 o 
  -2   5   0       11.63       12.32      0.61 o 
  -1   5   0        1.32        0.90      0.57 o 
   0   5   0        0.56        2.38      0.57 o 
   1   5   0       37.22       38.27      0.73 o 
   2   5   0       67.26       64.38      0.87 o 
   3   5   0        7.32        6.32      0.70 o 
   4   5   0      143.14      144.21      2.54 o 
   5   5   0        1.36        1.90      0.69 o 
   6   5   0        4.80        5.38      0.78 o 
   7   5   0       10.61        9.89      0.77 o 
  -3   6   0       42.99       42.07      0.80 o 
  -2   6   0       20.74       19.84      0.69 o 
  -1   6   0        3.88        5.59      0.59 o 
   0   6   0       66.95       68.40      1.15 o 
   1   6   0        0.05        0.07      0.58 o 
   2   6   0       35.23       32.98      0.68 o 
   3   6   0        3.97        4.60      0.75 o 
   4   6   0       67.50       68.75      0.96 o 
   5   6   0      285.93      288.17      2.46 o 
   6   6   0        8.93        7.98      0.72 o 
   7   6   0        6.68        8.09      0.79 o 
  -2   7   0       19.91       18.61      0.71 o 
  -1   7   0        0.39        0.81      0.58 o 
   0   7   0       41.51       42.85      0.83 o 
   1   7   0       65.78       63.86      1.56 o 
   2   7   0       37.12       36.49      0.70 o 
   3   7   0        0.28        1.04      0.69 o 
   4   7   0        2.38        3.13      1.05 o 
   5   7   0        2.28        2.62      0.68 o 
   6   7   0        0.03        0.23      0.67 o 
   0   8   0        9.16       11.73      0.67 o 
   1   8   0        6.77        7.39      0.64 o 
   2   8   0        1.37        3.35      0.62 o 
   3   8   0        9.29        9.83      0.83 o 
   4   8   0        0.01        0.67      0.81 o 
  -3  -8   1        1.18       -0.30      1.28 o 
  -2  -8   1        6.76        5.50      0.65 o 
  -5  -7   1        2.97        4.38      0.99 o 
  -4  -7   1        6.42        7.35      0.74 o 
  -3  -7   1       35.93       35.09      1.33 o 
  -2  -7   1        9.17        8.82      0.68 o 
  -1  -7   1       23.40       23.09      0.72 o 
   0  -7   1       12.39       12.47      0.86 o 
   1  -7   1        2.78        3.39      0.64 o 
  -6  -6   1        8.58        9.33      1.00 o 
  -5  -6   1       32.10       30.17      1.08 o 
  -4  -6   1       30.10       29.81      1.38 o 
  -3  -6   1        2.96        4.33      1.10 o 
  -2  -6   1        0.45        0.31      0.58 o 
  -1  -6   1      107.66      107.73      1.10 o 
   0  -6   1      249.72      248.00      5.34 o 
   1  -6   1      241.38      239.99      3.50 o 
   2  -6   1       10.77       10.42      0.66 o 
   3  -6   1        3.01        2.95      0.64 o 
  -7  -5   1        1.15        1.67      0.67 o 
  -6  -5   1        3.53        4.95      0.57 o 
  -5  -5   1       21.32       22.08      0.74 o 
  -4  -5   1       22.62       24.39      0.83 o 
  -3  -5   1        0.03        0.68      0.64 o 
  -2  -5   1      219.32      221.14      2.40 o 
  -1  -5   1       31.07       27.02      0.72 o 
   0  -5   1       42.68       42.73      0.72 o 
   1  -5   1        2.38        3.74      0.59 o 
   2  -5   1       48.38       45.81      0.88 o 
   3  -5   1        4.99        6.29      0.73 o 
   4  -5   1        9.85        8.71      0.72 o 
  -7  -4   1        3.92        3.85      0.71 o 
  -6  -4   1        2.10        2.36      0.59 o 
  -5  -4   1      499.89      512.52      4.23 o 
  -4  -4   1      134.73      134.55      1.39 o 
  -3  -4   1       18.14       17.44      0.67 o 
  -2  -4   1       58.14       52.72      0.76 o 
  -1  -4   1      111.81      115.15      1.20 o 
   0  -4   1       52.29       50.88      0.74 o 
   1  -4   1      138.71      130.60      1.93 o 
   2  -4   1        1.07        0.96      0.60 o 
   3  -4   1       89.92       85.25      2.01 o 
   4  -4   1       40.16       36.13      0.87 o 
   5  -4   1        2.34        1.88      0.80 o 
  -7  -3   1       15.60       16.40      0.71 o 
  -6  -3   1        0.95        1.18      0.57 o 
  -5  -3   1      143.79      138.22      2.78 o 
  -4  -3   1        6.70        7.65      1.02 o 
  -3  -3   1        0.35        0.60      0.57 o 
  -2  -3   1      585.41      616.72     10.45 o 
  -1  -3   1      664.62      685.62      6.85 o 
   0  -3   1       40.80       35.53      0.73 o 
   1  -3   1       32.87       31.57      0.69 o 
   2  -3   1       18.33       22.16      0.74 o 
   3  -3   1        1.90        1.07      0.63 o 
   4  -3   1        4.68        4.69      0.67 o 
   5  -3   1       19.32       20.52      0.77 o 
   6  -3   1        2.48        3.51      0.91 o 
  -7  -2   1        0.29        0.93      0.63 o 
  -6  -2   1       25.09       23.19      0.63 o 
  -5  -2   1       27.37       30.73      0.70 o 
  -4  -2   1       18.35       14.90      0.61 o 
  -3  -2   1        0.41        0.71      0.88 o 
  -2  -2   1      341.77      328.71      6.82 o 
  -1  -2   1       30.11       23.42      0.76 o 
   0  -2   1       18.81       23.11      0.79 o 
   1  -2   1      117.14      124.62      2.16 o 
   2  -2   1       38.93       41.28      0.80 o 
   3  -2   1       27.12       30.60      0.79 o 
   4  -2   1        4.27        4.95      0.69 o 
   5  -2   1       11.74       11.92      0.77 o 
   6  -2   1        1.03        2.43      0.95 o 
  -7  -1   1       28.53       26.99      0.81 o 
  -6  -1   1       63.69       57.87      0.82 o 
  -5  -1   1       13.11       12.53      0.61 o 
  -4  -1   1      120.30      123.64      1.07 o 
  -3  -1   1      230.92      264.07      4.77 o 
  -2  -1   1        3.52        1.53      0.68 o 
  -1  -1   1      244.16      232.19      2.78 o 
   0  -1   1        2.30        1.98      0.98 o 
   1  -1   1      465.15      459.05      6.49 o 
   2  -1   1       98.43      105.23      2.13 o 
   3  -1   1        6.54        6.80      0.73 o 
   4  -1   1       11.32        8.83      0.74 o 
   5  -1   1      242.68      239.67      2.65 o 
   6  -1   1        9.12        9.83      0.89 o 
   7  -1   1        1.31        2.14      0.99 o 
  -7   0   1        0.77        1.08      0.70 o 
  -6   0   1       21.70       19.77      0.67 o 
  -5   0   1       19.28       21.65      0.62 o 
  -4   0   1        9.07        9.84      0.54 o 
  -3   0   1      375.70      406.63      3.79 o 
  -2   0   1      143.76      133.77      3.34 o 
  -1   0   1        0.03        0.09      0.71 o 
   1   0   1     1817.45     1710.91     35.10 o 
   2   0   1      167.42      181.11      1.86 o 
   3   0   1        0.12        0.47      0.85 o 
   4   0   1      163.84      156.00      2.08 o 
   5   0   1      194.04      196.53      1.94 o 
   6   0   1      115.72      115.04      2.20 o 
   7   0   1        0.14        0.72      0.94 o 
  -7   1   1        6.51        8.47      0.71 o 
  -6   1   1        0.96        1.68      0.67 o 
  -5   1   1       28.03       27.32      0.62 o 
  -4   1   1        0.17        0.82      0.48 o 
  -3   1   1       56.12       57.41      0.85 o 
  -2   1   1      205.26      213.78      2.35 o 
  -1   1   1      372.54      382.27      4.99 o 
   0   1   1        0.01        2.38      1.55 o 
   1   1   1       50.09       49.30      1.49 o 
   2   1   1        0.20        0.61      0.83 o 
   3   1   1      187.57      180.92      2.19 o 
   4   1   1       72.27       72.63      1.06 o 
   5   1   1        7.32        6.91      0.74 o 
   6   1   1       14.47       12.66      0.76 o 
   7   1   1        3.63        2.55      1.31 o 
  -6   2   1        7.53        7.11      0.64 o 
  -5   2   1      178.50      181.39      2.51 o 
  -4   2   1       91.20       92.74      0.80 o 
  -3   2   1      103.86       97.99      1.11 o 
  -2   2   1       18.59       19.13      0.81 o 
  -1   2   1        0.02        0.46      0.60 o 
   0   2   1     2814.09     2757.38     17.75 o 
   1   2   1       15.29       16.94      0.97 o 
   2   2   1       70.00       68.48      1.62 o 
   3   2   1      178.61      176.77      5.18 o 
   4   2   1      105.88      118.11      2.10 o 
   5   2   1        5.27        5.69      0.72 o 
   6   2   1       22.13       23.65      0.91 o 
   7   2   1        7.03        5.73      0.70 o 
   8   2   1        3.19        4.20      0.97 o 
  -6   3   1        1.15        2.70      0.65 o 
  -5   3   1       53.75       57.10      0.77 o 
  -4   3   1      230.27      225.60      3.02 o 
  -3   3   1        4.69        4.18      0.56 o 
  -2   3   1        2.66        2.44      0.54 o 
  -1   3   1       29.05       32.17      0.82 o 
   0   3   1      119.95      115.08      2.90 o 
   1   3   1       12.99       12.10      0.69 o 
   2   3   1      155.23      145.22      1.61 o 
   3   3   1       53.12       56.34      1.36 o 
   4   3   1      215.30      224.20      1.68 o 
   5   3   1       41.71       41.64      1.11 o 
   6   3   1        0.73        1.02      0.60 o 
   7   3   1       62.32       57.40      0.94 o 
   8   3   1        9.60       10.03      0.84 o 
  -5   4   1        2.25        2.58      0.54 o 
  -4   4   1        7.50        7.53      0.55 o 
  -3   4   1        1.04        1.24      0.53 o 
  -2   4   1       17.35       19.60      0.66 o 
  -1   4   1       67.47       65.98      0.87 o 
   0   4   1        0.71        0.85      0.57 o 
   1   4   1        0.01        0.46      0.55 o 
   2   4   1       72.09       69.16      1.17 o 
   3   4   1       54.88       55.56      1.42 o 
   4   4   1        3.85        4.09      0.82 o 
   5   4   1        7.84        7.80      0.65 o 
   6   4   1        3.86        5.50      0.76 o 
   7   4   1       11.94       12.78      0.75 o 
   8   4   1        1.07        2.08      0.98 o 
  -4   5   1       20.14       20.13      0.59 o 
  -3   5   1        0.05        0.25      0.49 o 
  -2   5   1        1.00        2.09      0.55 o 
  -1   5   1       18.76       20.91      0.64 o 
   0   5   1        0.26        0.69      0.46 o 
   1   5   1       88.99       89.80      0.99 o 
   2   5   1      274.95      272.96      2.34 o 
   3   5   1       82.06       81.55      1.45 o 
   4   5   1        1.40        1.74      0.73 o 
   5   5   1       12.46       12.45      0.75 o 
   6   5   1      105.99      103.88      1.32 o 
   7   5   1        0.40        1.53      0.69 o 
  -3   6   1       27.48       27.32      0.64 o 
  -2   6   1       29.60       30.09      0.62 o 
  -1   6   1        2.49        3.29      0.52 o 
   0   6   1       35.05       34.46      0.69 o 
   1   6   1       30.86       29.10      0.63 o 
   2   6   1       54.05       54.83      0.73 o 
   3   6   1       49.81       49.26      1.34 o 
   4   6   1        0.31        0.65      0.65 o 
   5   6   1      119.03      124.08      1.87 o 
   6   6   1      147.20      150.16      1.15 o 
   7   6   1        1.82        2.40      0.91 o 
  -2   7   1        3.64        3.34      0.54 o 
  -1   7   1       46.42       42.08      0.70 o 
   0   7   1        0.02        0.18      0.54 o 
   1   7   1       27.53       28.43      1.01 o 
   2   7   1        1.67        2.55      0.55 o 
   3   7   1       49.83       51.93      1.49 o 
   4   7   1       21.11       22.00      0.76 o 
   5   7   1        5.40        4.57      0.70 o 
   6   7   1       14.45       15.53      0.78 o 
   0   8   1      170.18      163.60      4.36 o 
   1   8   1       68.01       67.62      1.81 o 
   2   8   1       38.76       38.85      0.79 o 
   3   8   1        0.46        0.37      0.71 o 
   4   8   1       12.19       12.83      0.77 o 
   5   8   1       14.13       12.06      0.82 o 
  -4  -7   2        8.36        9.16      0.79 o 
  -3  -7   2       15.54       11.86      0.80 o 
  -2  -7   2        4.92        4.91      0.67 o 
  -1  -7   2        3.73        4.28      0.66 o 
   0  -7   2       22.23       23.50      1.25 o 
  -5  -6   2       13.58       14.14      0.97 o 
  -4  -6   2        6.66        6.53      0.70 o 
  -3  -6   2        0.23        0.75      0.71 o 
  -2  -6   2       22.55       21.50      0.71 o 
  -1  -6   2        0.35        0.98      0.63 o 
   0  -6   2        6.78        6.88      0.62 o 
   1  -6   2       13.45       12.86      0.66 o 
   2  -6   2        0.88        1.43      0.66 o 
  -6  -5   2        8.35       10.09      0.75 o 
  -5  -5   2        7.82        7.28      0.70 o 
  -4  -5   2        2.50        2.81      0.64 o 
  -3  -5   2        1.07        1.58      0.62 o 
  -2  -5   2        5.42        5.13      0.57 o 
  -1  -5   2       14.34       13.16      0.58 o 
   0  -5   2      206.76      202.00      2.44 o 
   1  -5   2       23.96       24.09      0.68 o 
   2  -5   2        1.28        0.96      0.60 o 
   3  -5   2        6.96        6.42      0.67 o 
   4  -5   2        0.05        0.71      0.78 o 
  -7  -4   2       11.94       14.00      2.41 o 
  -6  -4   2        5.64        6.09      0.58 o 
  -5  -4   2       53.26       53.97      1.03 o 
  -4  -4   2      452.92      450.61      2.30 o 
  -3  -4   2       12.96       12.64      0.62 o 
  -2  -4   2        6.58        6.77      0.50 o 
  -1  -4   2       53.94       52.82      0.74 o 
   0  -4   2       47.31       48.33      0.70 o 
   1  -4   2      150.91      146.68      2.36 o 
   2  -4   2        1.20        1.93      0.59 o 
   3  -4   2       49.67       46.05      0.85 o 
   4  -4   2       49.36       43.17      1.08 o 
   5  -4   2        1.81        2.06      0.78 o 
  -7  -3   2       11.39       11.40      0.70 o 
  -6  -3   2        6.51        6.39      0.63 o 
  -5  -3   2       15.83       14.60      0.65 o 
  -4  -3   2       37.00       34.63      0.74 o 
  -3  -3   2      139.29      130.93      2.03 o 
  -2  -3   2       12.66       13.14      0.60 o 
  -1  -3   2      187.48      197.00      1.99 o 
   0  -3   2       11.92       14.17      0.61 o 
   1  -3   2        4.83        5.61      0.55 o 
   2  -3   2        0.01        0.75      0.56 o 
   3  -3   2        6.27        7.64      0.70 o 
   4  -3   2       15.63       14.46      0.76 o 
   5  -3   2       40.75       38.62      0.94 o 
  -7  -2   2        0.03        0.49      0.60 o 
  -6  -2   2       16.51       16.54      0.67 o 
  -5  -2   2       52.58       53.31      0.79 o 
  -4  -2   2        9.53       10.00      0.60 o 
  -3  -2   2        1.04        1.71      0.49 o 
  -2  -2   2        7.37        5.55      0.67 o 
  -1  -2   2      333.51      345.94      5.39 o 
   0  -2   2       25.01       27.94      0.73 o 
   1  -2   2        7.12        5.29      0.62 o 
   2  -2   2        0.01        1.95      0.63 o 
   3  -2   2        1.60        2.62      0.59 o 
   4  -2   2        0.90        1.23      0.73 o 
   5  -2   2       22.33       25.01      1.13 o 
   6  -2   2        4.30        5.73      0.97 o 
  -7  -1   2        4.05        3.44      0.68 o 
  -6  -1   2       29.11       22.64      0.73 o 
  -5  -1   2      110.26       98.37      0.96 o 
  -4  -1   2        4.75        5.56      0.53 o 
  -3  -1   2       58.89       52.40      0.85 o 
  -2  -1   2       11.70       13.67      0.61 o 
  -1  -1   2       68.43       69.17      1.80 o 
   0  -1   2      122.92      122.21      1.98 o 
   1  -1   2       23.48       20.29      0.79 o 
   2  -1   2      647.50      695.80     13.78 o 
   3  -1   2      200.32      206.59      2.87 o 
   4  -1   2        3.18        2.75      0.95 o 
   5  -1   2       85.33       87.41      2.69 o 
   6  -1   2       10.94       11.58      0.91 o 
   7  -1   2       11.08       13.60      1.08 o 
  -7   0   2        4.08        5.16      0.67 o 
  -6   0   2       12.52       12.38      0.66 o 
  -5   0   2        1.83        1.98      0.62 o 
  -4   0   2       13.64       15.03      0.58 o 
  -3   0   2       54.79       53.44      0.93 o 
  -2   0   2      312.30      317.16      3.69 o 
  -1   0   2        0.72        0.90      0.58 o 
   0   0   2      824.02      813.10      7.66 o 
   1   0   2      654.06      605.02      5.13 o 
   2   0   2        0.60       11.51      1.40 o 
   3   0   2        0.59        0.88      0.76 o 
   4   0   2       58.65       56.97      1.00 o 
   5   0   2      140.51      140.13      5.19 o 
   6   0   2      119.77      116.49      1.80 o 
   7   0   2        0.84        1.90      0.91 o 
  -6   1   2        1.90        0.80      0.65 o 
  -5   1   2        9.30       10.15      0.64 o 
  -4   1   2        0.44        1.51      0.46 o 
  -3   1   2      246.21      260.91      6.48 o 
  -2   1   2      405.04      424.79      9.21 o 
  -1   1   2        1.57        2.00      0.53 o 
   0   1   2      291.83      288.47      4.79 o 
   1   1   2      487.27      484.07      6.44 o 
   2   1   2       71.64       67.56      1.13 o 
   3   1   2      355.02      338.07      7.59 o 
   4   1   2       22.04       22.38      0.83 o 
   5   1   2      470.47      457.17      3.14 o 
   6   1   2       68.35       66.20      1.08 o 
   7   1   2        6.61        8.47      0.94 o 
  -6   2   2        0.00        0.01      0.56 o 
  -5   2   2       11.40       13.39      0.58 o 
  -4   2   2        0.23        0.37      0.49 o 
  -3   2   2        8.94        9.32      0.53 o 
  -2   2   2      125.49      122.09      2.01 o 
  -1   2   2        0.44        1.40      0.50 o 
   0   2   2     3063.89     2966.58     25.22 o 
   2   2   2       81.60       78.39      1.63 o 
   3   2   2       30.74       28.95      0.82 o 
   4   2   2      157.87      149.12      1.20 o 
   5   2   2       11.23       12.17      0.71 o 
   6   2   2        0.35        0.61      1.01 o 
   7   2   2        5.31        6.47      1.24 o 
   8   2   2       30.84       38.82      1.58 o 
  -6   3   2        4.57        5.29      0.63 o 
  -5   3   2        4.57        5.54      0.58 o 
  -4   3   2      150.94      153.49      1.75 o 
  -3   3   2      100.38      101.99      1.10 o 
  -2   3   2      352.21      350.74      8.05 o 
  -1   3   2       93.75       85.28      0.90 o 
   0   3   2       20.78       21.33      0.67 o 
   1   3   2        3.80        3.05      0.60 o 
   2   3   2        4.60        2.75      0.76 o 
   3   3   2        4.49        4.08      0.70 o 
   4   3   2      307.98      308.40      4.88 o 
   5   3   2        6.03        6.75      0.73 o 
   6   3   2       27.52       27.10      0.95 o 
   7   3   2        0.46        1.21      0.84 o 
   8   3   2        0.01        0.63      0.93 o 
  -5   4   2       82.43       79.63      1.60 o 
  -4   4   2       84.65       88.91      1.15 o 
  -3   4   2       47.22       46.42      0.69 o 
  -2   4   2        2.04        1.20      0.52 o 
  -1   4   2        2.98        4.04      0.51 o 
   0   4   2       11.10       21.94      0.69 o 
   1   4   2      467.52      453.93      6.98 o 
   2   4   2       71.65       70.27      1.09 o 
   3   4   2       81.03       86.34      1.13 o 
   4   4   2      109.68      112.02      1.59 o 
   5   4   2        4.61        4.11      0.70 o 
   6   4   2        4.43        4.21      0.67 o 
   7   4   2        0.06        0.40      0.69 o 
   8   4   2        0.08        1.50      0.74 o 
  -4   5   2        0.25        1.45      0.55 o 
  -3   5   2       51.60       50.49      0.78 o 
  -2   5   2       49.68       47.30      0.63 o 
  -1   5   2      196.16      200.93      4.30 o 
   0   5   2      142.55      146.68      2.43 o 
   1   5   2       17.71       15.86      0.57 o 
   2   5   2       35.95       33.97      0.77 o 
   3   5   2        5.42        6.34      0.77 o 
   4   5   2        1.52        0.89      0.73 o 
   5   5   2        8.88        8.38      0.71 o 
   6   5   2        5.43        6.10      0.67 o 
   7   5   2       67.69       64.54      1.15 o 
  -3   6   2       11.69       11.82      0.57 o 
  -2   6   2        3.54        4.14      0.50 o 
  -1   6   2        0.14        0.63      0.49 o 
   0   6   2        0.07        0.80      0.48 o 
   1   6   2       23.55       22.43      0.56 o 
   2   6   2        3.49        4.17      0.59 o 
   3   6   2       54.47       56.39      1.18 o 
   4   6   2        0.31        1.14      0.74 o 
   5   6   2        0.06       -0.19      0.73 o 
   6   6   2        0.34        0.85      0.63 o 
   7   6   2        0.72        1.51      0.81 o 
  -2   7   2        0.78        0.84      0.58 o 
  -1   7   2        5.30        7.57      0.58 o 
   0   7   2        0.95        0.94      0.55 o 
   1   7   2        5.11        5.57      0.52 o 
   2   7   2       22.04       20.34      0.64 o 
   3   7   2       25.86       25.13      1.26 o 
   4   7   2       23.44       24.53      0.79 o 
   5   7   2       53.92       54.75      1.08 o 
   6   7   2        5.19        5.25      0.64 o 
   7   7   2        6.05        7.15      0.71 o 
  -1   8   2        6.49        6.12      0.62 o 
   0   8   2        7.01        7.69      0.62 o 
   1   8   2       11.43       11.57      0.63 o 
   2   8   2        3.56        3.85      0.55 o 
   3   8   2       26.28       26.30      1.28 o 
   4   8   2        0.88        1.75      0.69 o 
   5   8   2       78.22       76.44      2.39 o 
   6   8   2       94.85       95.43      1.99 o 
   2   9   2        6.91        7.67      0.86 o 
   3   9   2       16.66       18.60      1.02 o 
  -4  -6   3        6.65        7.87      1.00 o 
  -3  -6   3        3.65        5.14      0.65 o 
  -2  -6   3        4.23        3.36      0.59 o 
  -1  -6   3        3.03        2.08      0.60 o 
   0  -6   3       33.62       33.39      0.67 o 
   1  -6   3        9.57       10.02      0.67 o 
  -5  -5   3        0.46        2.62      0.67 o 
  -4  -5   3        0.81        1.15      0.60 o 
  -3  -5   3       38.49       32.83      0.77 o 
  -2  -5   3       59.04       52.72      0.75 o 
  -1  -5   3        1.56        1.71      0.52 o 
   0  -5   3       17.09       16.56      0.58 o 
   1  -5   3       14.92       15.64      0.61 o 
   2  -5   3        0.02        1.06      0.62 o 
   3  -5   3       22.10       24.48      0.74 o 
  -6  -4   3        8.07        8.72      0.64 o 
  -5  -4   3       46.13       47.47      0.81 o 
  -4  -4   3       26.20       25.16      0.65 o 
  -3  -4   3       16.32       16.77      0.73 o 
  -2  -4   3        0.00        1.02      0.57 o 
  -1  -4   3        0.64        1.04      0.51 o 
   0  -4   3      236.01      239.78      1.95 o 
   1  -4   3      475.40      465.84      4.52 o 
   2  -4   3      130.97      130.78      1.09 o 
   3  -4   3       57.22       59.64      1.02 o 
   4  -4   3        2.12        2.19      0.75 o 
  -6  -3   3        1.80        2.43      0.57 o 
  -5  -3   3        0.54        1.14      0.56 o 
  -4  -3   3       52.89       54.18      1.04 o 
  -3  -3   3       24.14       26.72      0.64 o 
  -2  -3   3       72.97       78.32      2.18 o 
  -1  -3   3      301.63      306.17      3.29 o 
   0  -3   3      116.90      107.83      1.38 o 
   1  -3   3       28.07       28.44      0.66 o 
   2  -3   3        2.08        2.09      0.55 o 
   3  -3   3       27.29       26.79      0.65 o 
   4  -3   3       10.23       10.37      0.74 o 
   5  -3   3        8.38        6.14      0.84 o 
  -6  -2   3        5.06        5.50      0.57 o 
  -5  -2   3       65.73       65.18      1.75 o 
  -4  -2   3      864.94      879.30      6.96 o 
  -3  -2   3       49.03       47.59      0.67 o 
  -2  -2   3       21.90       19.63      0.59 o 
  -1  -2   3       46.28       43.72      0.66 o 
   0  -2   3       80.40       86.07      1.12 o 
   1  -2   3       84.57       84.16      1.93 o 
   2  -2   3      159.17      150.56      1.06 o 
   3  -2   3       37.62       32.80      0.69 o 
   4  -2   3      137.54      121.41      1.79 o 
   5  -2   3       26.83       24.59      1.05 o 
   6  -2   3        0.13        0.94      0.91 o 
  -6  -1   3       10.40        9.71      0.65 o 
  -5  -1   3        1.91        1.61      0.53 o 
  -4  -1   3      116.47      117.34      1.67 o 
  -3  -1   3        0.89        1.40      0.45 o 
  -2  -1   3        4.45        6.62      0.49 o 
  -1  -1   3     1344.94     1428.54     14.35 o 
   0  -1   3      429.89      436.80      6.51 o 
   1  -1   3        0.15        0.29      0.58 o 
   2  -1   3       48.95       49.54      0.81 o 
   3  -1   3        5.05        8.61      0.63 o 
   4  -1   3        9.65        9.59      0.67 o 
   5  -1   3        2.38        2.85      0.87 o 
   6  -1   3       13.15       14.17      0.96 o 
  -6   0   3        0.19        0.93      0.60 o 
  -5   0   3       26.07       22.53      0.64 o 
  -4   0   3       66.12       70.87      1.64 o 
  -3   0   3       14.49       13.07      0.50 o 
  -2   0   3        6.11        5.21      0.50 o 
  -1   0   3      383.45      377.97      4.00 o 
   0   0   3        0.15        3.16      0.57 o 
   1   0   3       51.99       56.14      0.94 o 
   2   0   3      130.87      140.33      1.17 o 
   3   0   3        2.66        7.56      0.95 o 
   4   0   3       13.52       15.22      0.78 o 
   5   0   3        9.03        9.13      0.72 o 
   6   0   3       17.80       18.44      0.96 o 
   7   0   3        0.10       -0.09      0.91 o 
  -6   1   3       39.49       37.66      0.93 o 
  -5   1   3       40.48       38.00      1.05 o 
  -4   1   3       34.94       33.59      0.69 o 
  -3   1   3      131.81      141.70      1.90 o 
  -2   1   3       85.63       90.37      0.85 o 
  -1   1   3       67.61       62.32      0.78 o 
   0   1   3      123.11      123.75      2.62 o 
   1   1   3       18.44       15.85      0.64 o 
   2   1   3      533.95      532.30      9.24 o 
   3   1   3       22.73       24.26      0.82 o 
   4   1   3       10.97        9.96      0.73 o 
   5   1   3       27.65       27.50      0.85 o 
   6   1   3      111.09      108.13      2.44 o 
   7   1   3        0.13        1.29      0.84 o 
  -6   2   3        0.11        0.69      0.60 o 
  -5   2   3       27.49       26.54      0.72 o 
  -4   2   3        1.89        2.60      0.51 o 
  -3   2   3       22.89       24.75      0.59 o 
  -2   2   3      241.11      268.23      2.73 o 
  -1   2   3       14.89       14.55      0.54 o 
   0   2   3        0.82        0.70      0.48 o 
   1   2   3       99.37      100.33      1.84 o 
   2   2   3       87.24       91.78      1.22 o 
   3   2   3      101.51       97.11      1.84 o 
   4   2   3        0.39        0.58      0.59 o 
   5   2   3      184.30      182.97      1.38 o 
   6   2   3      145.80      142.03      2.77 o 
   7   2   3       27.24       27.23      0.93 o 
  -5   3   3        9.25       10.12      0.61 o 
  -4   3   3       16.93       16.49      0.56 o 
  -3   3   3        2.40        2.82      0.48 o 
  -2   3   3        6.87        6.51      0.50 o 
  -1   3   3        0.24        0.62      0.48 o 
   0   3   3      386.80      408.36      4.85 o 
   1   3   3       34.47       34.82      0.74 o 
   2   3   3        6.88        7.07      0.63 o 
   3   3   3       37.70       33.83      0.83 o 
   4   3   3       18.87       17.54      0.71 o 
   5   3   3       42.56       44.55      0.88 o 
   6   3   3       10.06       10.32      0.87 o 
   7   3   3        0.19        1.82      1.08 o 
   8   3   3        7.40        7.52      1.35 o 
  -5   4   3       26.37       24.82      0.64 o 
  -4   4   3      108.28      112.64      2.08 o 
  -3   4   3       12.01       13.72      0.54 o 
  -2   4   3       51.41       46.69      0.68 o 
  -1   4   3       17.73       17.99      0.61 o 
   0   4   3      137.94      144.11      3.08 o 
   1   4   3      866.99      885.40     15.47 o 
   2   4   3       10.84       10.68      0.62 o 
   3   4   3       81.50       84.38      1.01 o 
   4   4   3       50.97       55.13      1.05 o 
   5   4   3       10.82       11.71      0.65 o 
   6   4   3        4.83        4.91      0.74 o 
   7   4   3        8.44        8.57      0.87 o 
   8   4   3        0.07        1.53      1.32 o 
  -4   5   3       79.43       79.41      1.47 o 
  -3   5   3       92.78       93.49      1.60 o 
  -2   5   3       24.17       22.40      0.62 o 
  -1   5   3        2.03        2.29      0.53 o 
   0   5   3        0.05        0.50      0.50 o 
   1   5   3       22.03       22.02      0.57 o 
   2   5   3       24.43       22.76      0.65 o 
   3   5   3       19.65       19.80      0.71 o 
   4   5   3       67.05       64.34      1.71 o 
   5   5   3       57.84       58.78      0.97 o 
   6   5   3        5.71        6.42      0.75 o 
   7   5   3        0.86        0.61      0.69 o 
   8   5   3       29.29       26.03      0.92 o 
  -3   6   3        6.69        6.42      0.63 o 
  -2   6   3        0.27        0.65      0.47 o 
  -1   6   3        4.57        5.21      0.54 o 
   0   6   3       22.64       25.02      0.67 o 
   1   6   3        5.02        5.82      0.47 o 
   2   6   3        1.26        1.48      0.56 o 
   3   6   3       19.53       18.88      0.78 o 
   4   6   3        7.57        7.19      0.76 o 
   5   6   3        1.28        1.17      0.54 o 
   6   6   3        0.26        1.69      0.90 o 
   7   6   3        1.27        2.05      0.78 o 
  -2   7   3        2.51        2.98      0.56 o 
  -1   7   3        3.56        3.36      0.52 o 
   0   7   3        7.49        8.17      0.51 o 
   1   7   3        3.79        4.45      0.46 o 
   2   7   3       58.76       58.30      1.49 o 
   3   7   3       48.17       47.87      0.76 o 
   4   7   3       14.37       13.47      0.80 o 
   5   7   3        0.76        0.80      0.74 o 
   6   7   3       12.53       13.20      0.69 o 
   7   7   3       54.88       52.76      1.03 o 
  -1   8   3        4.83        4.50      0.58 o 
   0   8   3        1.67        2.92      0.56 o 
   1   8   3        5.79        7.04      0.58 o 
   2   8   3       18.46       19.46      0.68 o 
   3   8   3       12.41       12.00      0.75 o 
   4   8   3       29.29       29.32      1.03 o 
   5   8   3        5.91        6.89      0.72 o 
   6   8   3       48.40       48.84      0.89 o 
   1   9   3        3.04        2.92      1.68 o 
   2   9   3        8.17        8.81      0.68 o 
   3   9   3        0.03       -0.74      0.74 o 
   4   9   3        1.19        1.50      0.78 o 
  -3  -6   4        5.83        8.12      2.62 o 
  -2  -6   4       17.90       18.35      0.94 o 
  -1  -6   4       26.94       31.21      0.90 o 
   0  -6   4        6.99        9.09      0.58 o 
  -4  -5   4        0.07        0.76      0.64 o 
  -3  -5   4       25.58       26.94      0.73 o 
  -2  -5   4       17.51       14.32      0.86 o 
  -1  -5   4        0.00        0.87      0.50 o 
   0  -5   4       18.03       17.41      0.60 o 
   1  -5   4       21.87       22.40      0.62 o 
   2  -5   4        3.25        4.95      0.59 o 
  -5  -4   4        4.37        4.57      0.73 o 
  -4  -4   4       13.54       13.26      0.66 o 
  -3  -4   4        0.30        0.81      0.58 o 
  -2  -4   4        5.08        5.47      0.59 o 
  -1  -4   4       19.74       16.28      0.64 o 
   0  -4   4        7.92        7.84      0.52 o 
   1  -4   4        8.73        7.97      0.56 o 
   2  -4   4        4.94        5.03      0.57 o 
   3  -4   4        7.66        8.21      0.81 o 
   4  -4   4       47.51       48.95      1.07 o 
  -6  -3   4        4.52        5.91      0.69 o 
  -5  -3   4        1.86        2.17      0.62 o 
  -4  -3   4       25.26       24.85      0.69 o 
  -3  -3   4        0.00       -0.11      0.50 o 
  -2  -3   4        0.20        0.44      0.50 o 
  -1  -3   4        3.97        3.65      0.48 o 
   0  -3   4        9.16        8.13      0.66 o 
   1  -3   4      256.47      256.50      2.96 o 
   2  -3   4        1.46        1.50      0.61 o 
   3  -3   4        0.21        1.01      0.70 o 
   4  -3   4        2.70        2.59      0.62 o 
   5  -3   4        3.38        4.24      0.80 o 
  -6  -2   4       13.52       15.34      0.71 o 
  -5  -2   4        5.99        6.64      0.59 o 
  -4  -2   4      122.73      124.61      1.53 o 
  -3  -2   4      309.17      292.97      4.22 o 
  -2  -2   4        1.99        2.30      0.57 o 
  -1  -2   4        1.50        1.76      0.48 o 
   0  -2   4      126.13      129.68      1.77 o 
   1  -2   4      201.24      200.98      3.33 o 
   2  -2   4      123.55      120.85      0.97 o 
   3  -2   4        0.38        0.70      0.56 o 
   4  -2   4       72.04       68.42      0.89 o 
   5  -2   4       23.28       19.81      0.85 o 
  -6  -1   4       18.49       20.36      0.71 o 
  -5  -1   4        0.18        0.31      0.56 o 
  -4  -1   4       57.48       55.06      0.67 o 
  -3  -1   4       66.91       61.59      1.16 o 
  -2  -1   4       24.95       22.14      0.55 o 
  -1  -1   4       37.19       37.56      0.82 o 
   0  -1   4      184.67      198.34      2.66 o 
   1  -1   4        5.69        4.87      0.49 o 
   2  -1   4        1.37        1.75      0.51 o 
   3  -1   4        0.76        2.04      0.55 o 
   4  -1   4        0.56        1.42      0.57 o 
   5  -1   4       26.47       23.08      1.07 o 
   6  -1   4       20.08       19.14      0.97 o 
  -6   0   4        5.41        4.13      0.65 o 
  -5   0   4        2.14        3.55      0.54 o 
  -4   0   4       87.16       87.60      2.19 o 
  -3   0   4       15.73       16.99      0.53 o 
  -2   0   4        3.90        3.47      0.45 o 
  -1   0   4       41.46       38.16      1.12 o 
   0   0   4      111.00      119.97      1.53 o 
   1   0   4        5.52        5.08      0.56 o 
   2   0   4       12.54       11.52      0.58 o 
   3   0   4        1.05        2.31      0.56 o 
   4   0   4        0.48        5.84      0.94 o 
   5   0   4        2.99        3.36      0.64 o 
   6   0   4       12.33       12.07      0.74 o 
   7   0   4        5.99        9.71      1.00 o 
  -6   1   4        9.54        9.43      1.01 o 
  -5   1   4       26.16       24.91      0.70 o 
  -4   1   4       80.16       82.04      2.16 o 
  -3   1   4        7.79        7.97      0.48 o 
  -2   1   4       35.28       34.95      0.73 o 
  -1   1   4       69.80       73.90      1.53 o 
   0   1   4      106.70      104.78      2.40 o 
   1   1   4       36.81       34.46      0.65 o 
   2   1   4       52.18       52.22      0.76 o 
   3   1   4      427.68      445.73      4.09 o 
   4   1   4       27.21       29.48      0.84 o 
   5   1   4        6.81        6.25      0.72 o 
   6   1   4       72.70       71.10      1.19 o 
   7   1   4       17.05       18.41      0.99 o 
  -5   2   4       18.23       16.77      0.64 o 
  -4   2   4        0.12        0.49      0.49 o 
  -3   2   4        3.70        4.41      0.54 o 
  -2   2   4       70.15       72.60      1.29 o 
  -1   2   4       51.70       55.18      1.23 o 
   0   2   4       83.03       80.63      0.90 o 
   1   2   4      282.30      268.27      2.84 o 
   2   2   4      124.49      116.25      1.68 o 
   3   2   4        7.19        7.28      0.56 o 
   4   2   4       14.71       12.94      0.61 o 
   5   2   4       27.21       26.15      0.79 o 
   6   2   4      157.49      158.89      1.66 o 
   7   2   4       35.07       35.18      1.29 o 
  -5   3   4        3.21        3.09      0.61 o 
  -4   3   4        0.12        0.68      0.51 o 
  -3   3   4       23.27       24.85      0.80 o 
  -2   3   4      148.38      144.43      1.77 o 
  -1   3   4       51.60       51.44      0.71 o 
   0   3   4       16.27       17.53      0.53 o 
   1   3   4       11.86       13.36      0.51 o 
   2   3   4      211.88      212.34      2.05 o 
   3   3   4       86.10       78.66      1.19 o 
   4   3   4       64.40       65.56      0.83 o 
   5   3   4       20.92       23.36      0.66 o 
   6   3   4      266.43      264.42      2.54 o 
   7   3   4       17.64       18.11      1.21 o 
   8   3   4        7.98        6.81      1.39 o 
  -5   4   4        2.76        2.96      0.78 o 
  -4   4   4        0.98        2.79      0.54 o 
  -3   4   4        4.79        5.15      0.47 o 
  -2   4   4       14.61       17.42      0.56 o 
  -1   4   4       32.76       31.26      0.64 o 
   0   4   4       46.02       60.27      1.14 o 
   1   4   4     1307.24     1325.49     16.23 o 
   2   4   4     1054.15     1081.80      8.27 o 
   3   4   4        0.67        0.63      0.50 o 
   4   4   4       13.81       12.54      0.63 o 
   5   4   4       94.91       95.92      1.04 o 
   6   4   4        9.94       10.60      0.72 o 
   7   4   4        1.33        1.93      0.97 o 
   8   4   4        0.00        0.76      1.22 o 
  -4   5   4        7.17        7.74      0.63 o 
  -3   5   4       75.52       77.56      1.44 o 
  -2   5   4        5.60        6.21      0.53 o 
  -1   5   4      111.09      108.46      2.58 o 
   0   5   4        1.39        1.67      0.48 o 
   1   5   4       21.82       22.43      0.79 o 
   2   5   4        8.71        9.36      0.55 o 
   3   5   4       11.82        9.59      0.54 o 
   4   5   4       11.74       11.43      0.63 o 
   5   5   4       81.68       80.82      1.67 o 
   6   5   4        4.88        6.35      0.79 o 
   7   5   4        8.86        9.48      0.83 o 
  -3   6   4       25.88       26.95      0.69 o 
  -2   6   4       28.80       28.89      0.83 o 
  -1   6   4        0.22        0.40      0.52 o 
   0   6   4        0.78        1.18      0.47 o 
   1   6   4        1.76        2.22      0.50 o 
   2   6   4      119.13      121.00      1.06 o 
   3   6   4        0.58        0.41      0.59 o 
   4   6   4       52.86       54.98      1.26 o 
   5   6   4       30.56       31.54      0.68 o 
   6   6   4        0.29        0.28      0.74 o 
   7   6   4        2.53        4.05      0.82 o 
  -2   7   4       14.47       13.04      0.60 o 
  -1   7   4       48.63       43.93      1.05 o 
   0   7   4       56.30       57.96      0.74 o 
   1   7   4       20.16       21.98      0.60 o 
   2   7   4       10.67        9.96      0.59 o 
   3   7   4        6.06        7.06      0.61 o 
   4   7   4        0.35       -0.09      0.67 o 
   5   7   4        0.31        1.16      0.58 o 
   6   7   4        1.43        2.18      0.69 o 
   7   7   4        5.03        6.86      0.76 o 
  -1   8   4        1.43        1.70      0.54 o 
   0   8   4        0.45        5.58      0.61 o 
   1   8   4        1.34        1.93      0.53 o 
   2   8   4        5.17        6.48      0.61 o 
   3   8   4        8.50        9.32      0.66 o 
   4   8   4       18.36       18.07      0.74 o 
   5   8   4        0.28        0.73      0.70 o 
   6   8   4        0.85        1.96      0.73 o 
   1   9   4        0.04        0.21      0.72 o 
   2   9   4       10.26        8.96      0.67 o 
   3   9   4        6.26        5.58      0.71 o 
   4   9   4       16.20       15.87      0.83 o 
  -3  -5   5        3.41        3.32      1.62 o 
  -2  -5   5        0.09        1.54      0.67 o 
  -1  -5   5        1.17        1.72      0.57 o 
   0  -5   5       10.26       14.66      0.59 o 
   1  -5   5       13.04       15.55      0.65 o 
  -4  -4   5       11.10       13.53      0.70 o 
  -3  -4   5        5.47        5.66      0.66 o 
  -2  -4   5        3.88        5.49      0.60 o 
  -1  -4   5        6.32        5.03      0.55 o 
   0  -4   5        0.25        1.67      0.57 o 
   1  -4   5       46.33       46.53      0.67 o 
   2  -4   5        1.75        2.54      0.56 o 
   3  -4   5        0.07        0.12      0.61 o 
  -5  -3   5        1.11        2.01      0.71 o 
  -4  -3   5        0.81        2.38      0.61 o 
  -3  -3   5        3.49        3.54      0.58 o 
  -2  -3   5       72.13       54.35      1.69 o 
  -1  -3   5       39.80       34.74      0.59 o 
   0  -3   5        0.35        1.16      0.51 o 
   1  -3   5        7.08        8.05      0.54 o 
   2  -3   5        2.10        2.28      0.54 o 
   3  -3   5        1.23        1.37      0.60 o 
   4  -3   5       30.64       32.15      0.97 o 
  -5  -2   5        0.41        0.53      0.56 o 
  -4  -2   5       65.26       63.86      1.74 o 
  -3  -2   5       13.80       11.56      0.53 o 
  -2  -2   5        0.81        0.95      0.46 o 
  -1  -2   5        0.05       -0.20      0.46 o 
   0  -2   5        0.16        0.65      0.48 o 
   1  -2   5      376.44      371.26      6.03 o 
   2  -2   5      387.62      379.34      3.48 o 
   3  -2   5       14.05       14.83      0.64 o 
   4  -2   5       78.11       78.87      1.12 o 
   5  -2   5        1.28        2.11      0.72 o 
  -5  -1   5        0.42        0.66      0.55 o 
  -4  -1   5        5.31        6.03      0.49 o 
  -3  -1   5       81.27       82.63      0.75 o 
  -2  -1   5        0.28        1.11      0.44 o 
  -1  -1   5      157.19      162.66      4.39 o 
   0  -1   5       99.37      103.96      1.32 o 
   1  -1   5      181.30      180.68      1.88 o 
   2  -1   5        6.02        5.98      0.55 o 
   3  -1   5        0.25        0.39      0.53 o 
   4  -1   5       20.01       21.34      0.69 o 
   5  -1   5       12.46       11.86      0.81 o 
   6  -1   5        1.43        1.47      0.95 o 
  -5   0   5        0.01        1.27      0.57 o 
  -4   0   5      203.95      211.71      3.78 o 
  -3   0   5      617.67      638.25      1.99 o 
  -2   0   5        1.36        2.39      0.50 o 
  -1   0   5        3.67        2.89      0.49 o 
   0   0   5       25.45       23.84      0.65 o 
   1   0   5       28.92       27.07      0.58 o 
   2   0   5       68.46       65.32      0.93 o 
   3   0   5       38.48       35.21      0.67 o 
   4   0   5      105.90       96.18      1.08 o 
   5   0   5       98.50       88.72      1.11 o 
   6   0   5        7.02        6.83      0.80 o 
  -5   1   5        2.07        2.27      0.72 o 
  -4   1   5        0.00        0.54      0.50 o 
  -3   1   5       38.07       39.34      0.87 o 
  -2   1   5        0.53        0.84      0.42 o 
  -1   1   5       35.94       36.44      0.59 o 
   0   1   5      753.04      789.46     14.19 o 
   1   1   5       63.86       64.91      0.71 o 
   2   1   5        3.96        4.13      0.46 o 
   3   1   5       12.68       11.23      0.63 o 
   4   1   5        0.03        0.99      0.60 o 
   5   1   5        5.30        6.64      0.72 o 
   6   1   5        0.01        1.15      0.73 o 
   7   1   5        7.91        7.15      1.07 o 
  -5   2   5        0.84        0.94      0.58 o 
  -4   2   5       13.27       12.01      0.58 o 
  -3   2   5       52.50       52.19      0.97 o 
  -2   2   5        3.03        3.60      0.45 o 
  -1   2   5       21.11       20.20      0.50 o 
   0   2   5       84.73       83.14      1.54 o 
   1   2   5        0.16        0.46      0.43 o 
   2   2   5       50.41       51.25      0.66 o 
   3   2   5       13.06       10.77      0.53 o 
   4   2   5        0.70        1.62      0.57 o 
   5   2   5        2.57        2.47      0.66 o 
   6   2   5        5.28        5.99      0.68 o 
   7   2   5       13.28       13.85      0.78 o 
  -5   3   5       28.61       28.41      0.74 o 
  -4   3   5       17.94       18.19      0.63 o 
  -3   3   5       38.63       39.58      0.65 o 
  -2   3   5       59.97       58.63      1.64 o 
  -1   3   5       10.09       11.38      0.69 o 
   0   3   5       38.34       39.38      0.64 o 
   1   3   5       34.21       32.77      0.66 o 
   2   3   5       42.93       43.38      0.69 o 
   3   3   5      211.86      210.57      3.83 o 
   4   3   5        1.07        1.59      0.52 o 
   5   3   5       17.79       17.61      0.66 o 
   6   3   5       14.04       16.09      0.75 o 
   7   3   5       17.59       17.78      0.84 o 
  -4   4   5       13.88       11.73      0.71 o 
  -3   4   5        0.11        0.57      0.53 o 
  -2   4   5       32.62       32.97      0.73 o 
  -1   4   5       64.63       70.25      1.17 o 
   0   4   5        1.16        1.52      0.42 o 
   1   4   5        1.28        1.81      0.44 o 
   2   4   5        5.70        6.31      0.46 o 
   3   4   5        0.02        1.07      0.49 o 
   4   4   5       10.93       10.37      0.61 o 
   5   4   5        0.34        0.58      0.60 o 
   6   4   5      149.39      157.42      2.36 o 
   7   4   5       49.36       48.72      1.20 o 
  -4   5   5        8.09        8.30      0.58 o 
  -3   5   5        1.64        2.46      0.51 o 
  -2   5   5        3.06        3.53      0.48 o 
  -1   5   5        3.38        4.22      0.63 o 
   0   5   5       37.31       42.60      0.67 o 
   1   5   5       94.80       94.98      1.78 o 
   2   5   5       47.23       47.31      0.66 o 
   3   5   5        7.84        7.82      0.50 o 
   4   5   5       13.25       14.55      0.60 o 
   5   5   5        0.03        0.81      0.58 o 
   6   5   5       24.37       27.09      0.84 o 
   7   5   5        2.93        3.66      0.85 o 
  -3   6   5       30.22       30.12      0.70 o 
  -2   6   5        0.15        0.34      0.68 o 
  -1   6   5       27.50       28.26      0.59 o 
   0   6   5        1.95        2.11      0.49 o 
   1   6   5      159.50      152.45      2.67 o 
   2   6   5      196.54      199.29      1.45 o 
   3   6   5        1.33        1.70      0.53 o 
   4   6   5       38.17       39.34      0.65 o 
   5   6   5        2.83        3.61      0.62 o 
   6   6   5        3.09        3.77      0.71 o 
   7   6   5        2.86        3.79      0.80 o 
  -2   7   5       14.35       14.19      0.96 o 
  -1   7   5       13.68       13.54      0.60 o 
   0   7   5        2.99        2.88      0.50 o 
   1   7   5        1.72        2.14      0.58 o 
   2   7   5        9.13       10.83      0.57 o 
   3   7   5        5.34        6.74      0.59 o 
   4   7   5        0.01        0.81      0.52 o 
   5   7   5       28.96       27.59      0.66 o 
   6   7   5        4.35        5.61      0.64 o 
   7   7   5        0.17        0.59      0.85 o 
   0   8   5        0.67        0.80      0.57 o 
   1   8   5        2.91        2.95      0.65 o 
   2   8   5        3.72        5.44      0.64 o 
   3   8   5        0.02        0.52      0.62 o 
   4   8   5        1.96        2.33      0.71 o 
   5   8   5        1.21        2.05      0.66 o 
   6   8   5        0.00        0.21      0.69 o 
   2   9   5        7.09        6.83      0.66 o 
   3   9   5       19.29       17.71      0.74 o 
   4   9   5        5.65        6.47      0.87 o 
  -2  -4   6        6.89       10.71      0.61 o 
  -1  -4   6       36.63       39.98      0.67 o 
   0  -4   6       31.77       36.83      0.71 o 
   1  -4   6        2.95        4.01      0.58 o 
  -4  -3   6       11.45       16.58      1.12 o 
  -3  -3   6        1.18        1.32      0.55 o 
  -2  -3   6       35.11       34.27      0.80 o 
  -1  -3   6        6.46        4.52      0.50 o 
   0  -3   6        6.00        6.29      0.56 o 
   1  -3   6       19.48       19.67      0.57 o 
   2  -3   6       16.21       17.55      0.75 o 
   3  -3   6        8.46       10.47      0.66 o 
  -4  -2   6        4.89        4.71      0.59 o 
  -3  -2   6        3.50        2.96      0.54 o 
  -2  -2   6        0.03        2.98      0.51 o 
  -1  -2   6       13.05       11.77      0.52 o 
   0  -2   6        3.37        4.93      0.52 o 
   1  -2   6       20.32       20.50      0.68 o 
   2  -2   6       10.72       10.76      0.56 o 
   3  -2   6        0.46        1.45      0.57 o 
   4  -2   6       12.37       13.23      0.71 o 
  -4  -1   6        1.37        1.54      0.54 o 
  -3  -1   6       15.45       14.24      0.54 o 
  -2  -1   6        6.45        4.61      0.49 o 
  -1  -1   6        0.24        0.32      0.44 o 
   0  -1   6        1.02        1.14      0.48 o 
   1  -1   6       50.91       48.87      0.68 o 
   2  -1   6      132.62      132.63      1.51 o 
   3  -1   6        1.21        1.48      0.54 o 
   4  -1   6        8.03        9.54      0.65 o 
   5  -1   6        7.73        9.32      0.75 o 
  -5   0   6        5.48        6.20      0.87 o 
  -4   0   6       12.66       12.72      0.55 o 
  -3   0   6      115.46      117.03      2.95 o 
  -2   0   6       84.52       82.15      1.13 o 
  -1   0   6       12.72       12.36      0.73 o 
   0   0   6        1.33        3.06      0.49 o 
   1   0   6      240.89      229.77      3.53 o 
   2   0   6      173.95      172.58      1.91 o 
   3   0   6       40.56       40.85      1.14 o 
   4   0   6        0.14        0.36      0.59 o 
   5   0   6       57.29       54.06      1.24 o 
   6   0   6        2.49        1.91      0.80 o 
  -5   1   6        4.59        5.06      0.74 o 
  -4   1   6        0.28        0.65      0.51 o 
  -3   1   6       86.81       86.49      1.13 o 
  -2   1   6       26.94       29.64      0.56 o 
  -1   1   6        1.07        1.36      0.41 o 
   0   1   6        8.31        8.36      0.45 o 
   1   1   6       67.36       67.34      1.10 o 
   2   1   6       20.96       19.34      0.54 o 
   3   1   6        0.57        1.55      0.50 o 
   4   1   6        0.28        1.23      0.58 o 
   5   1   6        0.27        1.19      0.73 o 
   6   1   6       16.05       16.28      0.83 o 
  -4   2   6        5.07        6.40      0.59 o 
  -3   2   6       59.31       65.12      2.62 o 
  -2   2   6        5.26        5.06      0.44 o 
  -1   2   6       26.48       27.07      0.53 o 
   0   2   6       30.61       30.16      0.56 o 
   1   2   6       15.53       15.90      0.50 o 
   2   2   6        0.04        0.82      0.44 o 
   3   2   6        2.85        2.85      0.48 o 
   4   2   6        0.15        1.74      0.60 o 
   5   2   6        0.26        0.74      0.63 o 
   6   2   6        2.01        3.38      0.80 o 
   7   2   6        3.20        3.03      0.71 o 
  -4   3   6       12.25       12.45      0.75 o 
  -3   3   6       40.15       39.53      0.64 o 
  -2   3   6        5.28        5.95      0.45 o 
  -1   3   6        2.11        2.18      0.42 o 
   0   3   6       70.57       71.03      0.69 o 
   1   3   6       35.65       33.13      0.62 o 
   2   3   6        3.24        3.28      0.46 o 
   3   3   6       41.89       44.50      1.03 o 
   4   3   6      106.37      111.89      2.76 o 
   5   3   6        0.44        0.81      0.58 o 
   6   3   6        3.51        3.21      0.67 o 
   7   3   6       44.81       43.49      1.06 o 
  -4   4   6       11.87       12.41      0.75 o 
  -3   4   6        0.14        1.00      0.50 o 
  -2   4   6        0.06        0.88      0.45 o 
  -1   4   6       30.17       32.03      0.70 o 
   0   4   6        1.69        1.75      0.45 o 
   1   4   6       37.35       36.68      0.60 o 
   2   4   6       34.54       33.71      0.75 o 
   3   4   6       25.23       25.97      0.63 o 
   4   4   6        3.45        3.99      0.54 o 
   5   4   6       13.23       12.86      0.68 o 
   6   4   6        2.39        2.84      0.70 o 
   7   4   6       84.54       88.32      1.62 o 
  -3   5   6        3.91        3.55      0.54 o 
  -2   5   6       25.63       23.55      0.66 o 
  -1   5   6       31.57       30.97      0.76 o 
   0   5   6       10.19       10.90      0.47 o 
   1   5   6       14.13       13.83      0.49 o 
   2   5   6        3.56        3.81      0.47 o 
   3   5   6       70.15       69.91      1.45 o 
   4   5   6       26.97       30.06      0.63 o 
   5   5   6        0.06        0.61      0.58 o 
   6   5   6       35.97       38.62      0.85 o 
   7   5   6       78.08       79.64      1.84 o 
  -2   6   6       10.02       10.33      0.57 o 
  -1   6   6        7.32        8.86      0.51 o 
   0   6   6       11.22       14.48      0.56 o 
   1   6   6       78.41       78.09      1.32 o 
   2   6   6      306.13      300.44      2.47 o 
   3   6   6      131.91      140.60      2.18 o 
   4   6   6        2.49        3.25      0.49 o 
   5   6   6        4.75        5.74      0.63 o 
   6   6   6       64.44       64.74      0.97 o 
   7   6   6        2.03        1.27      0.77 o 
  -1   7   6        0.06        0.23      0.52 o 
   0   7   6       12.60       13.19      0.65 o 
   1   7   6        1.03        1.18      0.54 o 
   2   7   6       12.24       11.18      0.50 o 
   3   7   6       19.42       18.27      0.60 o 
   4   7   6        1.70        2.02      0.53 o 
   5   7   6        8.17        8.74      0.59 o 
   6   7   6       17.42       16.98      0.68 o 
   0   8   6        0.13        1.13      0.54 o 
   1   8   6        3.25        3.86      0.62 o 
   2   8   6        0.04        2.16      0.60 o 
   3   8   6       21.33       20.22      0.63 o 
   4   8   6       12.76       10.88      0.59 o 
   5   8   6       18.44       17.73      0.67 o 
   6   8   6        8.21        8.03      0.66 o 
   2   9   6        2.08        2.03      1.19 o 
   3   9   6        4.63        4.52      0.66 o 
   4   9   6        1.12        1.50      0.61 o 
  -2  -3   7        3.04        4.10      1.88 o 
  -1  -3   7        0.40        1.92      0.54 o 
   0  -3   7        0.04       -0.30      0.53 o 
   1  -3   7       15.72       21.03      0.80 o 
  -3  -2   7       11.41       15.20      0.63 o 
  -2  -2   7        3.38        2.90      0.63 o 
  -1  -2   7        1.95        3.48      0.50 o 
   0  -2   7        4.61        3.58      0.49 o 
   1  -2   7        4.88        5.37      0.52 o 
   2  -2   7       26.44       27.67      0.91 o 
   3  -2   7        0.00        1.14      0.61 o 
  -3  -1   7        0.22        0.70      0.55 o 
  -2  -1   7       17.73       16.71      0.58 o 
  -1  -1   7       61.45       54.34      1.30 o 
   0  -1   7        9.49        9.68      0.51 o 
   1  -1   7        0.30        0.69      0.50 o 
   2  -1   7        6.91        7.59      0.55 o 
   3  -1   7        2.54        3.02      0.62 o 
   4  -1   7        0.40        0.42      0.67 o 
  -4   0   7       11.43       11.25      0.89 o 
  -3   0   7       37.50       35.37      0.99 o 
  -2   0   7       10.10        9.11      0.53 o 
  -1   0   7        0.29        0.55      0.45 o 
   0   0   7        0.51        3.76      0.67 o 
   1   0   7        0.36        1.41      0.46 o 
   2   0   7      356.74      352.91      4.72 o 
   3   0   7      124.46      125.60      1.95 o 
   4   0   7        1.38        1.82      0.60 o 
   5   0   7       51.28       49.26      0.89 o 
  -4   1   7        9.09        8.42      0.68 o 
  -3   1   7        1.64        1.74      0.50 o 
  -2   1   7       60.11       59.80      0.72 o 
  -1   1   7       14.19       14.08      0.49 o 
   0   1   7       71.39       73.88      0.71 o 
   1   1   7        1.67        1.44      0.44 o 
   2   1   7      118.12      113.97      1.31 o 
   3   1   7        0.51        1.12      0.51 o 
   4   1   7        4.55        3.89      0.60 o 
   5   1   7       19.08       18.41      0.97 o 
   6   1   7        7.54        7.80      0.87 o 
  -4   2   7       13.60       12.56      0.57 o 
  -3   2   7      214.53      216.50      2.67 o 
  -2   2   7      213.29      219.14      2.77 o 
  -1   2   7        1.20        1.39      0.47 o 
   0   2   7        0.00        0.60      0.42 o 
   1   2   7       28.58       27.63      0.55 o 
   2   2   7       10.14        9.83      0.48 o 
   3   2   7       21.39       21.77      0.58 o 
   4   2   7        0.30       -0.14      0.59 o 
   5   2   7      103.01       99.30      1.26 o 
   6   2   7       34.83       32.16      0.86 o 
  -3   3   7        3.13        3.07      0.50 o 
  -2   3   7       11.88       12.24      0.55 o 
  -1   3   7        0.14        1.03      0.53 o 
   0   3   7       45.18       43.88      0.58 o 
   1   3   7      219.19      209.02      3.04 o 
   2   3   7        0.76        0.90      0.41 o 
   3   3   7        2.19        2.45      0.45 o 
   4   3   7        3.07        3.60      0.53 o 
   5   3   7        1.20        1.15      0.58 o 
   6   3   7        0.84        1.64      1.54 o 
  -3   4   7        3.42        3.28      0.62 o 
  -2   4   7       24.07       25.81      0.58 o 
  -1   4   7        1.99        2.24      0.44 o 
   0   4   7       16.37       15.51      0.47 o 
   1   4   7       18.96       18.02      0.52 o 
   2   4   7        4.05        5.46      0.47 o 
   3   4   7       19.73       19.68      0.56 o 
   4   4   7        0.01       -0.08      0.52 o 
   5   4   7        2.21        2.48      0.60 o 
   6   4   7        0.27       -0.09      0.70 o 
   7   4   7        0.40        1.77      1.18 o 
  -2   5   7       26.03       24.04      1.93 o 
  -1   5   7       13.29       12.32      0.52 o 
   0   5   7        0.00        0.15      0.42 o 
   1   5   7       14.01       15.09      0.51 o 
   2   5   7        5.51        6.16      0.48 o 
   3   5   7       26.93       26.58      0.74 o 
   4   5   7       47.37       50.59      1.16 o 
   5   5   7        0.95        1.43      0.60 o 
   6   5   7       16.41       17.15      0.80 o 
   7   5   7        1.51        1.60      0.83 o 
  -2   6   7        0.00        1.10      0.57 o 
  -1   6   7       24.05       22.90      0.66 o 
   0   6   7       11.67       12.19      0.50 o 
   1   6   7        1.83        2.09      0.45 o 
   2   6   7        1.53        1.97      0.46 o 
   3   6   7        1.88        2.20      0.48 o 
   4   6   7        0.07        1.08      0.47 o 
   5   6   7        0.05        0.33      0.61 o 
   6   6   7        0.51        1.49      0.65 o 
  -1   7   7        1.20        1.98      0.56 o 
   0   7   7        9.85       14.90      1.00 o 
   1   7   7       35.71       32.48      0.62 o 
   2   7   7        7.89        6.56      0.52 o 
   3   7   7       23.07       20.53      0.58 o 
   4   7   7       12.20       12.19      0.54 o 
   5   7   7        0.33        1.30      0.54 o 
   6   7   7        3.08        3.42      0.60 o 
   1   8   7       21.46       18.51      0.68 o 
   2   8   7       74.18       67.51      0.94 o 
   3   8   7       42.90       38.72      0.70 o 
   4   8   7        0.72        1.64      0.56 o 
   5   8   7       11.03        9.68      0.64 o 
   0  -2   8       52.83       55.31      2.17 o 
  -2  -1   8        2.91        2.69      0.58 o 
  -1  -1   8       23.70       21.76      1.08 o 
   0  -1   8        0.00        0.28      0.48 o 
   1  -1   8        9.54        9.66      0.59 o 
   2  -1   8        8.14        9.03      0.60 o 
   3  -1   8       10.96       13.15      0.66 o 
  -2   0   8        0.01        0.02      0.52 o 
  -1   0   8        0.65        0.08      0.49 o 
   0   0   8       10.67       13.16      0.71 o 
   1   0   8        1.04        1.59      0.51 o 
   2   0   8       14.98       14.94      0.60 o 
   3   0   8        5.77        6.78      0.61 o 
   4   0   8        5.84        8.22      0.70 o 
  -3   1   8        5.13        5.16      0.70 o 
  -2   1   8        1.10        1.69      0.60 o 
  -1   1   8       12.10       11.53      0.56 o 
   0   1   8        0.02        0.67      0.54 o 
   1   1   8       17.23       18.17      0.61 o 
   2   1   8       38.25       39.28      0.63 o 
   3   1   8       26.15       26.89      0.63 o 
   4   1   8        0.80        1.57      0.58 o 
   5   1   8        8.02        9.43      0.74 o 
  -3   2   8       18.01       18.11      0.98 o 
  -2   2   8       42.07       43.09      0.64 o 
  -1   2   8        8.28        7.69      0.53 o 
   0   2   8        6.21        6.98      0.47 o 
   1   2   8        5.35        5.79      0.49 o 
   2   2   8      227.89      231.62      2.56 o 
   3   2   8       65.90       67.00      0.83 o 
   4   2   8        8.10        8.23      0.58 o 
   5   2   8        0.48        1.08      0.62 o 
  -2   3   8       65.58       68.39      2.18 o 
  -1   3   8        0.28        0.77      0.49 o 
   0   3   8        5.74        6.01      0.50 o 
   1   3   8        0.23        0.67      0.43 o 
   2   3   8       18.07       18.46      0.56 o 
   3   3   8        7.51        7.94      0.52 o 
   4   3   8        4.35        5.05      0.57 o 
   5   3   8        0.09        0.55      0.64 o 
   6   3   8        1.22        2.09      0.73 o 
  -2   4   8       26.28       26.07      1.26 o 
  -1   4   8        0.35        1.08      0.49 o 
   0   4   8       29.14       28.13      0.62 o 
   1   4   8        4.44        4.42      0.47 o 
   2   4   8        8.51        8.85      0.48 o 
   3   4   8        0.21        1.12      0.49 o 
   4   4   8        0.38        2.29      0.84 o 
   5   4   8        1.69        2.36      0.57 o 
   6   4   8        0.90        1.12      0.73 o 
  -2   5   8       17.00       15.49      0.60 o 
  -1   5   8        0.23        0.48      0.57 o 
   0   5   8        1.99        2.43      0.45 o 
   1   5   8       36.06       33.64      0.57 o 
   2   5   8        2.02        2.63      0.45 o 
   3   5   8        0.12        0.86      0.45 o 
   4   5   8       20.19       20.61      0.64 o 
   5   5   8       11.39       12.73      0.67 o 
   6   5   8        0.07        0.25      0.68 o 
  -1   6   8        0.00        0.50      0.54 o 
   0   6   8        6.98        6.70      0.52 o 
   1   6   8        0.30        1.39      0.46 o 
   2   6   8        2.76        4.03      0.48 o 
   3   6   8        3.33        3.31      0.49 o 
   4   6   8        8.81        8.82      0.53 o 
   5   6   8        1.02        3.03      0.61 o 
   6   6   8        5.27        5.88      0.69 o 
   0   7   8        3.53        3.55      0.56 o 
   1   7   8        5.52        5.72      0.54 o 
   2   7   8        4.28        3.03      0.50 o 
   3   7   8        9.02        8.83      0.55 o 
   4   7   8       18.59       16.55      0.59 o 
   5   7   8        3.23        4.71      0.56 o 
   2   8   8       48.82       41.63      0.70 o 
   3   8   8       52.42       47.37      0.72 o 
   4   8   8       18.09       24.62      1.54 o 
   0   0   9        0.98        2.31      0.52 o 
   1   0   9        1.33        2.19      0.57 o 
   2   0   9        5.40        6.10      1.63 o 
  -1   1   9       21.57       20.05      1.43 o 
   0   1   9       21.06       20.38      0.61 o 
   1   1   9        0.62        1.38      0.56 o 
   2   1   9        0.00        0.59      0.57 o 
   3   1   9       10.44       11.63      0.62 o 
  -1   2   9        9.20        8.33      0.55 o 
   0   2   9        0.65        1.50      0.48 o 
   1   2   9        2.30        3.19      0.49 o 
   2   2   9        5.05        5.95      0.60 o 
   3   2   9      172.47      169.71      4.36 o 
   4   2   9       13.92       14.27      0.69 o 
  -1   3   9       24.20       22.35      0.64 o 
   0   3   9       14.58       14.59      0.95 o 
   1   3   9        5.81        6.06      0.51 o 
   2   3   9        5.06        6.53      0.63 o 
   3   3   9       34.78       34.17      0.90 o 
   4   3   9        0.62        0.34      0.59 o 
  -1   4   9       48.51       47.63      1.61 o 
   0   4   9        0.37        1.31      0.47 o 
   1   4   9        0.11        0.65      0.47 o 
   2   4   9       29.96       26.51      0.91 o 
   3   4   9        2.97        2.92      0.55 o 
   4   4   9        2.62        3.34      0.54 o 
   5   4   9        4.00        4.77      0.61 o 
   0   5   9        0.21        0.47      0.54 o 
   1   5   9       25.57       23.43      0.93 o 
   2   5   9       52.23       48.08      1.03 o 
   3   5   9        1.01        1.77      0.50 o 
   4   5   9        0.42        0.21      0.58 o 
   5   5   9        0.71        1.29      0.62 o 
   1   6   9        5.83        6.25      0.52 o 
   2   6   9        5.58        5.04      0.53 o 
   3   6   9        5.47        5.09      0.57 o 
   4   6   9        3.36        3.71      0.54 o 
   5   6   9        0.39        1.06      1.38 o 
   2   7   9        4.15        4.11      0.59 o 
   3   7   9        2.35        2.24      0.53 o 
   4   7   9       11.98       11.20      1.38 o 
   2   4  10       12.57       11.31      1.38 o 
                                                 
